# Supplementary material for: Genomic architecture and population structure of Boreogadus saida from Canadian waters
Source: Sci Rep. 2024 Aug 20;14:19331. doi: 10.1038/s41598-024-69782-w (PMC11336163; doi:10.1038/s41598-024-69782-w)
Supplement: Supplementary file 2 — Supplementary Table S1. [file 41598_2024_69782_MOESM2_ESM.xlsx]

## Sheet: TableS1_2022_Boreogadus_metadat
SpecimenID	BioSample accession	Ecoregion	Latitude	Longitude	Year	Month	Day	Species	Age	Sex (visual)	Length (mm)	Weight (g)
S_22_00001	SAMN39320084	Eastern Arctic	67.1955	-60.8954	2021	8	21	B. saida	NA	NA	55	1.1098
S_22_00002	SAMN39320085	Eastern Arctic	67.1955	-60.8954	2021	8	21	B. saida	NA	NA	66	2.7659
S_22_00003	SAMN39320086	Eastern Arctic	67.1955	-60.8954	2021	8	21	B. saida	NA	NA	75	3.3501
S_22_00004	SAMN39320087	Eastern Arctic	67.8596	-63.1544	2021	8	26	B. saida	NA	NA	92	4.8566
S_22_00005	SAMN39320088	Eastern Arctic	67.8596	-63.1544	2021	8	26	B. saida	NA	NA	110	9.3526
S_22_00006	SAMN39320089	Eastern Arctic	67.4727	-63.6988	2021	8	27	B. saida	NA	NA	71	2.7854
S_22_00007	SAMN39320090	Eastern Arctic	67.4727	-63.6988	2021	8	27	B. saida	NA	NA	73	2.875
S_22_00010	SAMN39320091	Eastern Arctic	67.4727	-63.6988	2021	8	27	B. saida	NA	NA	75	3.165
S_22_00011	SAMN39320092	Eastern Arctic	68.2828	-65.1278	2021	8	27	B. saida	NA	NA	106	9.8834
S_22_00012	SAMN39320093	Eastern Arctic	68.2828	-65.1278	2021	8	27	B. saida	NA	NA	107	9.0576
S_22_00014	SAMN39320094	Eastern Arctic	68.2828	-65.1278	2021	8	27	B. saida	NA	NA	89	6.0252
S_22_00015	SAMN39320095	Eastern Arctic	68.2828	-65.1278	2021	8	27	B. saida	NA	NA	97	7.7243
S_22_00016	SAMN39320096	Eastern Arctic	76.3339	-71.1981	2021	8	31	B. saida	NA	NA	79	3.9435
S_22_00017	SAMN39320097	Eastern Arctic	76.3339	-71.1981	2021	8	31	B. saida	NA	NA	65	1.9401
S_22_00018	SAMN39320098	Eastern Arctic	76.3339	-71.1981	2021	8	31	B. saida	NA	NA	53	1.2252
S_22_00019	SAMN39320099	Eastern Arctic	76.3339	-71.1981	2021	8	31	B. saida	NA	NA	80	4.1343
S_22_00020	SAMN39320100	Eastern Arctic	76.3339	-71.1981	2021	8	31	B. saida	NA	NA	79	4.189
S_22_00021	SAMN39320101	Eastern Arctic	76.3339	-71.1981	2021	8	31	B. saida	NA	NA	35	0.217
S_22_00024	SAMN39320102	Eastern Arctic	76.2673	-74.6109	2021	9	1	B. saida	NA	NA	130	12.3061
S_22_00025	SAMN39320103	Eastern Arctic	76.2673	-74.6109	2021	9	1	B. saida	NA	NA	112	8.4174
S_22_00026	SAMN39320104	Eastern Arctic	76.2673	-74.6109	2021	9	1	B. saida	NA	NA	116	6.378
S_22_00027	SAMN39320105	Eastern Arctic	76.2656	-74.6097	2021	9	1	B. saida	NA	NA	NA	5.6718
S_22_00028	SAMN39320106	Eastern Arctic	76.2673	-74.6109	2021	9	1	B. saida	NA	NA	113	8.2697
S_22_00029	SAMN39320107	Eastern Arctic	76.3176	-75.7399	2021	9	1	B. saida	NA	NA	82	3.7214
S_22_00031	SAMN39320108	Eastern Arctic	76.3176	-75.7399	2021	9	1	B. saida	NA	NA	79	3.5287
S_22_00033	SAMN39320109	Eastern Arctic	76.3176	-75.7399	2021	9	1	B. saida	NA	NA	73	2.9788
S_22_00034	SAMN39320110	Eastern Arctic	76.383	-77.4096	2021	9	2	B. saida	NA	NA	41	0.4372
S_22_00035	SAMN39320111	Eastern Arctic	76.383	-77.4096	2021	9	2	B. saida	NA	NA	37	0.3008
S_22_00036	SAMN39320112	Eastern Arctic	76.389	-77.4186	2021	9	3	B. saida	NA	NA	117	12.2963
S_22_00037	SAMN39320113	Eastern Arctic	76.389	-77.4186	2021	9	3	B. saida	NA	NA	41	0.4051
S_22_00095	SAMN39320114	Eastern Arctic	67.8596	-63.1544	2021	8	26	B. saida	NA	NA	49	NA
S_22_00112	SAMN39320115	Eastern Arctic	76.2673	-74.6109	2021	9	1	B. saida	NA	NA	155	22.36
S_22_00113	SAMN39320116	Eastern Arctic	76.2673	-74.6109	2021	9	1	B. saida	NA	NA	160	25.04
S_22_00115	SAMN39320117	Eastern Arctic	76.2673	-74.6109	2021	9	1	B. saida	NA	NA	158	20.68
S_22_00116	SAMN39320118	Eastern Arctic	76.2673	-74.6109	2021	9	1	B. saida	NA	NA	137	14.45
S_22_00117	SAMN39320119	Eastern Arctic	76.2673	-74.6109	2021	9	1	B. saida	NA	NA	138	14.92
S_22_00118	SAMN39320120	Eastern Arctic	76.2673	-74.6109	2021	9	1	B. saida	NA	NA	142	18.55
S_22_00119	SAMN39320121	Eastern Arctic	76.2673	-74.6109	2021	9	1	B. saida	NA	NA	141	18.86
S_22_00120	SAMN39320122	Eastern Arctic	76.2673	-74.6109	2021	9	1	B. saida	NA	NA	141	16.49
S_22_00144	SAMN39320123	Eastern Arctic	76.3339	-71.1981	2021	8	31	B. saida	NA	NA	136	18.82
S_22_00145	SAMN39320124	Eastern Arctic	76.3339	-71.1981	2021	8	31	B. saida	NA	NA	142	24.83
S_22_00146	SAMN39320125	Eastern Arctic	76.3339	-71.1981	2021	8	31	B. saida	NA	NA	82	4.48
S_22_00148	SAMN39320126	Eastern Arctic	76.3339	-71.1981	2021	8	31	B. saida	NA	NA	85	4.99
S_22_00149	SAMN39320127	Eastern Arctic	76.3339	-71.1981	2021	8	31	B. saida	NA	NA	84	4.96
S_22_00150	SAMN39320128	Eastern Arctic	76.3339	-71.1981	2021	8	31	B. saida	NA	NA	92	6.18
S_22_00151	SAMN39320129	Eastern Arctic	76.3339	-71.1981	2021	8	31	B. saida	NA	NA	86	5.09
S_22_00175	SAMN39320130	Eastern Arctic	67.4727	-63.6988	2021	8	27	B. saida	NA	NA	84	4.69
S_22_00176	SAMN39320131	Eastern Arctic	67.4727	-63.6988	2021	8	27	B. saida	NA	NA	82	4.5
S_22_00178	SAMN39320132	Eastern Arctic	67.4727	-63.6988	2021	8	27	B. saida	NA	NA	98	6.8
S_22_00179	SAMN39320133	Eastern Arctic	67.4727	-63.6988	2021	8	27	B. saida	NA	NA	94	6.71
S_22_00180	SAMN39320134	Eastern Arctic	67.4727	-63.6988	2021	8	27	B. saida	NA	NA	83	4.68
S_22_00191	SAMN39320135	Eastern Arctic	68.2828	-65.1278	2021	8	27	B. saida	NA	NA	148	28.47
S_22_00192	SAMN39320136	Eastern Arctic	68.2828	-65.1278	2021	8	27	B. saida	NA	NA	137	23.59
S_22_00193	SAMN39320137	Eastern Arctic	68.2828	-65.1278	2021	8	27	B. saida	NA	NA	122	17.97
S_22_00194	SAMN39320138	Eastern Arctic	68.2828	-65.1278	2021	8	27	B. saida	NA	NA	116	13.99
S_22_00195	SAMN39320139	Eastern Arctic	68.2828	-65.1278	2021	8	27	B. saida	NA	NA	140	21.26
S_22_00196	SAMN39320140	Eastern Arctic	68.2828	-65.1278	2021	8	27	B. saida	NA	NA	122	14.9
S_22_00197	SAMN39320141	Eastern Arctic	68.2828	-65.1278	2021	8	27	B. saida	NA	NA	123	16.86
S_22_00198	SAMN39320142	Eastern Arctic	68.2828	-65.1278	2021	8	27	B. saida	NA	NA	123	16.5
S_22_00199	SAMN39320143	Eastern Arctic	68.2828	-65.1278	2021	8	27	B. saida	NA	NA	129	19.23
S_22_00200	SAMN39320144	Eastern Arctic	68.2828	-65.1278	2021	8	27	B. saida	NA	NA	131	21.69
S_22_00202	SAMN39320145	Eastern Arctic	68.2828	-65.1278	2021	8	27	B. saida	NA	NA	114	11.55
S_22_00203	SAMN39320146	Eastern Arctic	68.2828	-65.1278	2021	8	27	B. saida	NA	NA	125	19.04
S_22_00209	SAMN39320147	Eastern Arctic	67.4727	-63.6988	2021	8	27	B. saida	NA	NA	87	5.58
S_22_00210	SAMN39320148	Eastern Arctic	67.4727	-63.6988	2021	8	27	B. saida	NA	NA	82	4.41
S_22_00214	SAMN39320149	Eastern Arctic	71.3762	-70.0738	2021	8	6	B. saida	NA	NA	128	18.79
S_22_00215	SAMN39320150	Eastern Arctic	71.3762	-70.0738	2021	8	6	B. saida	NA	NA	115	13.72
S_22_00216	SAMN39320151	Eastern Arctic	71.3762	-70.0738	2021	8	6	B. saida	NA	NA	117	12.37
S_22_00217	SAMN39320152	Eastern Arctic	71.3762	-70.0738	2021	8	6	B. saida	NA	NA	106	9.17
S_22_00218	SAMN39320153	Eastern Arctic	71.3762	-70.0738	2021	8	6	B. saida	NA	NA	125	13.72
S_22_00219	SAMN39320154	Eastern Arctic	71.3762	-70.0738	2021	8	6	B. saida	NA	NA	111	9.87
S_22_00220	SAMN39320155	Eastern Arctic	71.3762	-70.0738	2021	8	6	B. saida	NA	NA	111	10.53
S_22_00221	SAMN39320156	Eastern Arctic	71.3762	-70.0738	2021	8	6	B. saida	NA	NA	108	9.3
S_22_00222	SAMN39320157	Eastern Arctic	71.3762	-70.0738	2021	8	6	B. saida	NA	NA	110	10.17
S_22_00223	SAMN39320158	Eastern Arctic	71.3762	-70.0738	2021	8	6	B. saida	NA	NA	86	4.57
S_22_00224	SAMN39320159	Eastern Arctic	71.3762	-70.0738	2021	8	6	B. saida	NA	NA	113	10.4
S_22_00225	SAMN39320160	Eastern Arctic	71.3762	-70.0738	2021	8	6	B. saida	NA	NA	88	4.66
S_22_00226	SAMN39320161	Eastern Arctic	71.3762	-70.0738	2021	8	6	B. saida	NA	NA	90	5.26
S_22_00227	SAMN39320162	Eastern Arctic	71.3762	-70.0738	2021	8	6	B. saida	NA	NA	111	10.29
S_22_00237	SAMN39320163	Eastern Arctic	71.3762	-70.0738	2021	8	6	B. saida	NA	NA	76	3.52
S_22_00238	SAMN39320164	Eastern Arctic	68.2828	-65.1278	2021	8	27	B. saida	NA	NA	120	15.18
S_22_00240	SAMN39320165	Eastern Arctic	68.2828	-65.1278	2021	8	27	B. saida	NA	NA	131	18.91
S_22_00242	SAMN39320166	Eastern Arctic	68.2828	-65.1278	2021	8	27	B. saida	NA	NA	132	20.37
S_22_00243	SAMN39320167	Eastern Arctic	68.2828	-65.1278	2021	8	27	B. saida	NA	NA	132	18.46
S_22_00246	SAMN39320168	Eastern Arctic	68.2828	-65.1278	2021	8	27	B. saida	NA	NA	123	15.37
S_22_00247	SAMN39320169	Eastern Arctic	68.2828	-65.1278	2021	8	27	B. saida	NA	NA	123	16.22
S_22_00248	SAMN39320170	Eastern Arctic	68.2828	-65.1278	2021	8	27	B. saida	NA	NA	112	10.25
S_22_00249	SAMN39320171	Eastern Arctic	68.2828	-65.1278	2021	8	27	B. saida	NA	NA	146	27.88
S_22_00258	SAMN39320172	Eastern Arctic	76.3339	-71.1981	2021	8	31	B. saida	NA	NA	79	3.24
S_22_00272	SAMN39320173	Eastern Arctic	71.331	-70.1244	2021	8	7	B. saida	NA	NA	64	1.24
S_22_00273	SAMN39320174	Eastern Arctic	71.331	-70.1244	2021	8	7	B. saida	NA	NA	76	3.21
S_22_00274	SAMN39320175	Eastern Arctic	71.331	-70.1244	2021	8	7	B. saida	NA	NA	67	2.49
S_22_00275	SAMN39320176	Eastern Arctic	71.331	-70.1244	2021	8	7	B. saida	NA	NA	65	3.28
S_22_00276	SAMN39320177	Eastern Arctic	71.331	-70.1244	2021	8	7	B. saida	NA	NA	66	1.95
S_22_00278	SAMN39320178	Eastern Arctic	71.331	-70.1244	2021	8	7	B. saida	NA	NA	65	1.94
S_22_00279	SAMN39320179	Eastern Arctic	71.331	-70.1244	2021	8	7	B. saida	NA	NA	66	1.85
S_22_00280	SAMN39320180	Eastern Arctic	71.331	-70.1244	2021	8	7	B. saida	NA	NA	74	2.99
S_22_09246	SAMN39320181	Eastern Arctic	61.595	-64.259	2021	8	6	B. saida	NA	F	170	33.55
S_22_09247	SAMN39320182	Eastern Arctic	61.595	-64.259	2021	8	6	B. saida	NA	F	196	44.12
S_22_09248	SAMN39320183	Eastern Arctic	61.595	-64.259	2021	8	6	B. saida	NA	F	152.54	24.54
S_22_09249	SAMN39320184	Eastern Arctic	61.595	-64.259	2021	8	6	B. saida	NA	F	104.4	9.33
S_22_09250	SAMN39320185	Eastern Arctic	61.595	-64.259	2021	8	6	B. saida	NA	F	141.54	20
S_22_09251	SAMN39320186	Eastern Arctic	61.595	-64.259	2021	8	6	B. saida	NA	M	126.49	14.37
S_22_09252	SAMN39320187	Eastern Arctic	61.595	-64.259	2021	8	6	B. saida	NA	M	94.12	6.66
S_22_09254	SAMN39320188	Eastern Arctic	61.595	-64.259	2021	8	6	B. saida	NA	F	171	34.28
S_22_09255	SAMN39320189	Eastern Arctic	61.595	-64.259	2021	8	6	B. saida	NA	F	179	40.5
S_22_09262	SAMN39320190	Eastern Arctic	62.942	-62.904	2021	8	13	B. saida	NA	M	98.02	7.84
S_22_09263	SAMN39320191	Eastern Arctic	62.942	-62.904	2021	8	13	B. saida	NA	M	94.43	6.53
S_22_09264	SAMN39320192	Eastern Arctic	62.942	-62.904	2021	8	13	B. saida	NA	M	97.98	7.28
S_22_09265	SAMN39320193	Eastern Arctic	62.942	-62.904	2021	8	13	B. saida	NA	M	79.14	3.76
S_22_09272	SAMN39320194	Eastern Arctic	63.592	-61.345	2021	8	14	B. saida	NA	M	122.32	12.72
S_22_09273	SAMN39320195	Eastern Arctic	63.592	-61.345	2021	8	14	B. saida	NA	M	105.68	8.48
S_22_09274	SAMN39320196	Eastern Arctic	63.592	-61.345	2021	8	14	B. saida	NA	M	125.16	12.86
S_22_09275	SAMN39320197	Eastern Arctic	63.592	-61.345	2021	8	14	B. saida	NA	F	112.16	9.86
S_22_09279	SAMN39320198	Eastern Arctic	63.776	-60.418	2021	8	14	B. saida	NA	F	127.48	13.09
S_22_09280	SAMN39320199	Eastern Arctic	63.776	-60.418	2021	8	14	B. saida	NA	M	123.1	10.6
S_22_09281	SAMN39320200	Eastern Arctic	63.776	-60.418	2021	8	14	B. saida	NA	F	95.46	4.97
S_22_09282	SAMN39320201	Eastern Arctic	63.776	-60.418	2021	8	14	B. saida	NA	NA	83.57	3.38
S_22_09283	SAMN39320202	Eastern Arctic	65.141	-59.956	2021	8	18	B. saida	NA	F	182	42.86
S_22_09285	SAMN39320203	Eastern Arctic	65.141	-59.956	2021	8	18	B. saida	NA	M	198	54.09
S_22_09286	SAMN39320204	Eastern Arctic	65.141	-59.956	2021	8	18	B. saida	NA	M	123.74	14.69
S_22_09287	SAMN39320205	Eastern Arctic	65.141	-59.956	2021	8	18	B. saida	NA	F	162	29.26
S_22_09295	SAMN39320206	Eastern Arctic	65.603	-60.142	2021	8	20	B. saida	NA	M	86.76	3.78
S_22_09296	SAMN39320207	Eastern Arctic	65.603	-60.142	2021	8	20	B. saida	NA	F	83.71	3.82
S_22_09297	SAMN39320208	Eastern Arctic	65.603	-60.142	2021	8	20	B. saida	NA	F	80.47	3.54
S_22_09303	SAMN39320209	Eastern Arctic	65.95	-60.781	2021	8	21	B. saida	NA	M	106.75	8.19
S_22_09304	SAMN39320210	Eastern Arctic	65.95	-60.781	2021	8	21	B. saida	NA	M	91.82	4.95
S_22_09305	SAMN39320211	Eastern Arctic	65.95	-60.781	2021	8	21	B. saida	NA	F	94	5.09
S_22_09306	SAMN39320212	Eastern Arctic	65.95	-60.781	2021	8	21	B. saida	NA	M	83.32	3.59
S_22_09307	SAMN39320213	Eastern Arctic	65.95	-60.781	2021	8	21	B. saida	NA	F	84.1	3.97
S_22_09318	SAMN39320214	Eastern Arctic	66.063	-61.452	2021	8	21	B. saida	NA	F	148.15	21.84
S_22_09320	SAMN39320215	Eastern Arctic	66.063	-61.452	2021	8	21	B. saida	NA	M	170	30.24
S_22_09322	SAMN39320216	Eastern Arctic	66.063	-61.452	2021	8	21	B. saida	NA	F	172	31.6
S_22_09323	SAMN39320217	Eastern Arctic	65.636	-61.392	2021	8	21	B. saida	NA	M	114.45	11.07
S_22_09324	SAMN39320218	Eastern Arctic	65.636	-61.392	2021	8	21	B. saida	NA	M	NA	13.18
S_22_09325	SAMN39320219	Eastern Arctic	65.636	-61.392	2021	8	21	B. saida	NA	F	104.83	8.12
S_22_09326	SAMN39320220	Eastern Arctic	65.636	-61.392	2021	8	21	B. saida	NA	M	105.72	7.982
S_22_09327	SAMN39320221	Eastern Arctic	65.636	-61.392	2021	8	21	B. saida	NA	F	NA	5.29
S_22_09334	SAMN39320223	Eastern Arctic	65.22	-62.289	2021	8	21	B. saida	NA	M	95.97	6.85
S_22_09335	SAMN39320224	Eastern Arctic	65.22	-62.289	2021	8	21	B. saida	NA	M	102.91	7.01
S_22_09336	SAMN39320225	Eastern Arctic	65.22	-62.289	2021	8	21	B. saida	NA	M	101.32	6.49
S_22_09337	SAMN39320226	Eastern Arctic	65.22	-62.289	2021	8	21	B. saida	NA	F	92.41	5.6
S_22_08006	SAMN39320227	Newfoundland-Labrador Shelves	53.4158	-53.9957	2021	11	9	B. saida	NA	F	126	21.16
S_22_08025	SAMN39320228	Newfoundland-Labrador Shelves	55.1307	-57.9378	2021	10	15	B. saida	NA	F	65	1.85
S_22_08029	SAMN39320229	Newfoundland-Labrador Shelves	55.1307	-57.9378	2021	10	15	B. saida	NA	M	57	2.02
S_22_08031	SAMN39320230	Newfoundland-Labrador Shelves	55.1307	-57.9378	2021	10	15	B. saida	NA	F	64	2.13
S_22_08032	SAMN39320231	Newfoundland-Labrador Shelves	55.1307	-57.9378	2021	10	15	B. saida	NA	M	50	1.11
S_22_08035	SAMN39320232	Newfoundland-Labrador Shelves	54.2888	-55.236	2021	11	6	B. saida	NA	M	156	48.07
S_22_08036	SAMN39320233	Newfoundland-Labrador Shelves	56.8548	-59.243	2021	10	13	B. saida	NA	M	145	28.92
S_22_08042	SAMN39320234	Newfoundland-Labrador Shelves	56.8548	-59.243	2021	10	13	B. saida	NA	M	132	24.5
S_22_08043	SAMN39320235	Newfoundland-Labrador Shelves	56.8548	-59.243	2021	10	13	B. saida	NA	M	100	7.95
S_22_08048	SAMN39320236	Newfoundland-Labrador Shelves	56.8548	-59.243	2021	10	13	B. saida	NA	M	140	28.98
S_22_08049	SAMN39320237	Newfoundland-Labrador Shelves	56.8548	-59.243	2021	10	13	B. saida	NA	M	109	12.2
S_22_08050	SAMN39320238	Newfoundland-Labrador Shelves	56.8548	-59.243	2021	10	13	B. saida	NA	M	162	46.74
S_22_08053	SAMN39320239	Newfoundland-Labrador Shelves	56.8548	-59.243	2021	10	13	B. saida	NA	M	124	16.99
S_22_08054	SAMN39320240	Newfoundland-Labrador Shelves	56.8548	-59.243	2021	10	13	B. saida	NA	F	130	20.65
S_22_08056	SAMN39320241	Newfoundland-Labrador Shelves	56.6697	-59.0002	2021	10	13	B. saida	NA	F	181	56.9
S_22_08059	SAMN39320242	Newfoundland-Labrador Shelves	56.6697	-59.0002	2021	10	13	B. saida	NA	M	176	60.57
S_22_08060	SAMN39320243	Newfoundland-Labrador Shelves	56.6697	-59.0002	2021	10	13	B. saida	NA	M	142	30.2
S_22_08061	SAMN39320244	Newfoundland-Labrador Shelves	56.6697	-59.0002	2021	10	13	B. saida	NA	F	177	52.37
S_22_08067	SAMN39320245	Newfoundland-Labrador Shelves	53.8403	-54.7198	2021	11	5	B. saida	NA	M	124	16.32
S_22_08068	SAMN39320246	Newfoundland-Labrador Shelves	53.8403	-54.7198	2021	11	5	B. saida	NA	F	124	15.87
S_22_08069	SAMN39320247	Newfoundland-Labrador Shelves	53.8403	-54.7198	2021	11	5	B. saida	NA	F	149	35.04
S_22_08070	SAMN39320248	Newfoundland-Labrador Shelves	53.8403	-54.7198	2021	11	5	B. saida	NA	M	147	32.81
S_22_08071	SAMN39320249	Newfoundland-Labrador Shelves	53.8403	-54.7198	2021	11	5	B. saida	NA	F	145	22.35
S_22_08078	SAMN39320250	Newfoundland-Labrador Shelves	52.7367	-54.8787	2021	11	4	B. saida	NA	M	60	1.61
S_22_08079	SAMN39320251	Newfoundland-Labrador Shelves	52.7367	-54.8787	2021	11	4	B. saida	NA	M	57	1.37
S_22_08080	SAMN39320252	Newfoundland-Labrador Shelves	52.7367	-54.8787	2021	11	4	B. saida	NA	M	55	1.41
S_22_08081	SAMN39320253	Newfoundland-Labrador Shelves	54.0423	-55.4853	2021	11	6	B. saida	NA	M	161	45.59
S_22_08082	SAMN39320254	Newfoundland-Labrador Shelves	54.0423	-55.4853	2021	11	6	B. saida	NA	F	117	15.58
S_22_08083	SAMN39320255	Newfoundland-Labrador Shelves	54.0423	-55.4853	2021	11	6	B. saida	NA	F	130	21.73
S_22_08084	SAMN39320256	Newfoundland-Labrador Shelves	54.0423	-55.4853	2021	11	6	B. saida	NA	M	132	23.95
S_22_08099	SAMN39320257	Newfoundland-Labrador Shelves	54.9607	-56.1912	2021	10	28	B. saida	NA	M	67	2.15
S_22_08151	SAMN39320258	Newfoundland-Labrador Shelves	55.0432	-56.4497	2021	10	27	B. saida	NA	F	118	16.35
S_22_08154	SAMN39320259	Newfoundland-Labrador Shelves	55.0432	-56.4497	2021	10	27	B. saida	NA	F	121	17.85
S_22_08155	SAMN39320260	Newfoundland-Labrador Shelves	55.0432	-56.4497	2021	10	27	B. saida	NA	M	111	14.16
S_22_08157	SAMN39320261	Newfoundland-Labrador Shelves	55.0432	-56.4497	2021	10	27	B. saida	NA	M	114	12.48
S_22_08158	SAMN39320262	Newfoundland-Labrador Shelves	55.0432	-56.4497	2021	10	27	B. saida	NA	F	165	39.4
S_22_08161	SAMN39320263	Newfoundland-Labrador Shelves	55.0432	-56.4497	2021	10	27	B. saida	NA	F	194	58.01
S_22_08163	SAMN39320264	Newfoundland-Labrador Shelves	58.6681	-62.6089	2021	7	23	B. saida	NA	M	102	11
S_22_09200	SAMN39320265	Newfoundland-Labrador Shelves	57.901	-59.806	2021	7	24	B. saida	NA	M	169	29.9
S_22_09201	SAMN39320266	Newfoundland-Labrador Shelves	57.901	-59.806	2021	7	24	B. saida	NA	F	170	32.13
S_22_09202	SAMN39320267	Newfoundland-Labrador Shelves	57.901	-59.806	2021	7	24	B. saida	NA	F	169	35.12
S_22_09203	SAMN39320268	Newfoundland-Labrador Shelves	57.901	-59.806	2021	7	24	B. saida	NA	F	170	34.25
S_22_09205	SAMN39320269	Newfoundland-Labrador Shelves	57.901	-59.806	2021	7	24	B. saida	NA	F	171	35.06
S_22_09206	SAMN39320270	Newfoundland-Labrador Shelves	57.901	-59.806	2021	7	24	B. saida	NA	F	141.96	20.04
S_22_09207	SAMN39320271	Newfoundland-Labrador Shelves	57.901	-59.806	2021	7	24	B. saida	NA	F	163	28.55
S_22_09208	SAMN39320272	Newfoundland-Labrador Shelves	57.901	-59.806	2021	7	24	B. saida	NA	M	179	33.15
S_22_09209	SAMN39320273	Newfoundland-Labrador Shelves	57.901	-59.806	2021	7	24	B. saida	NA	F	170	33.15
S_22_09210	SAMN39320274	Newfoundland-Labrador Shelves	58.375	-59.884	2021	7	27	B. saida	NA	F	154.06	23.26
S_22_09211	SAMN39320275	Newfoundland-Labrador Shelves	58.961	-60.327	2021	7	29	B. saida	NA	M	169	27.96
S_22_09212	SAMN39320276	Newfoundland-Labrador Shelves	58.961	-60.327	2021	7	29	B. saida	NA	F	138.82	16.89
S_22_09213	SAMN39320277	Newfoundland-Labrador Shelves	58.961	-60.327	2021	7	29	B. saida	NA	F	189	33.49
S_22_09214	SAMN39320278	Newfoundland-Labrador Shelves	58.961	-60.327	2021	7	29	B. saida	NA	F	121.17	11.41
S_22_09215	SAMN39320279	Newfoundland-Labrador Shelves	59.426	-61.674	2021	7	30	B. saida	NA	M	139.91	22.93
S_22_09216	SAMN39320280	Newfoundland-Labrador Shelves	59.426	-61.674	2021	7	30	B. saida	NA	F	149.86	25.18
S_22_09218	SAMN39320281	Newfoundland-Labrador Shelves	59.426	-61.674	2021	7	30	B. saida	NA	M	127.03	16.19
S_22_09219	SAMN39320282	Newfoundland-Labrador Shelves	59.426	-61.674	2021	7	30	B. saida	NA	F	191	42.67
S_22_09221	SAMN39320283	Newfoundland-Labrador Shelves	59.426	-61.674	2021	7	30	B. saida	NA	F	103.6	5.62
S_22_09222	SAMN39320284	Newfoundland-Labrador Shelves	59.426	-61.674	2021	7	30	B. saida	NA	F	89.96	5.07
S_22_09225	SAMN39320285	Newfoundland-Labrador Shelves	60.082	-61.455	2021	7	31	B. saida	NA	F	144.48	20.83
S_22_09226	SAMN39320286	Newfoundland-Labrador Shelves	60.082	-61.455	2021	7	31	B. saida	NA	M	144.88	20.61
S_22_09228	SAMN39320287	Newfoundland-Labrador Shelves	60.082	-61.455	2021	7	31	B. saida	NA	M	126.59	13.34
S_22_09229	SAMN39320288	Newfoundland-Labrador Shelves	60.082	-61.455	2021	7	31	B. saida	NA	M	117.12	13.2
S_22_09231	SAMN39320289	Newfoundland-Labrador Shelves	60.082	-61.455	2021	7	31	B. saida	NA	F	145.28	20.31
S_22_09232	SAMN39320290	Newfoundland-Labrador Shelves	60.082	-61.455	2021	7	31	B. saida	NA	M	147.41	23.52
S_22_09233	SAMN39320291	Newfoundland-Labrador Shelves	60.082	-61.455	2021	7	31	B. saida	NA	F	148.25	19.98
S_22_09234	SAMN39320292	Newfoundland-Labrador Shelves	60.082	-61.455	2021	7	31	B. saida	NA	M	138.35	17.45
S_22_09235	SAMN39320293	Newfoundland-Labrador Shelves	60.082	-61.455	2021	7	31	B. saida	NA	F	104.99	9.38
S_22_09236	SAMN39320294	Newfoundland-Labrador Shelves	60.028	-62.52	2021	8	2	B. saida	NA	M	145.23	22.1
S_22_09238	SAMN39320295	Newfoundland-Labrador Shelves	60.028	-62.52	2021	8	2	B. saida	NA	F	144.54	19.96
S_22_09239	SAMN39320296	Newfoundland-Labrador Shelves	60.028	-62.52	2021	8	2	B. saida	NA	F	114.24	11.15
S_22_09240	SAMN39320297	Newfoundland-Labrador Shelves	60.028	-62.52	2021	8	2	B. saida	NA	F	154.01	22.81
S_22_09242	SAMN39320298	Newfoundland-Labrador Shelves	60.028	-62.52	2021	8	2	B. saida	NA	M	114.89	11.44
S_22_09244	SAMN39320299	Newfoundland-Labrador Shelves	60.028	-62.52	2021	8	2	B. saida	NA	F	113	10.05
S_22_09245	SAMN39320300	Newfoundland-Labrador Shelves	60.028	-62.52	2021	8	2	B. saida	NA	F	102.97	6.77
S_22_09333	SAMN39320222	Eastern Arctic	65.22	-62.289	2021	8	21	B. saida	NA	M	86.83	3.99
S_22_08011	SAMN39320301	Newfoundland-Labrador Shelves	50.6305	-54.8788	2021	11	25	B. saida	NA	F	75	2.98
S_22_08013	SAMN39320302	Newfoundland-Labrador Shelves	50.6305	-54.8788	2021	11	25	B. saida	NA	F	205	88.63
S_22_08016	SAMN39320303	Newfoundland-Labrador Shelves	50.6305	-54.8788	2021	11	25	B. saida	NA	M	112	12.27
S_22_08020	SAMN39320304	Newfoundland-Labrador Shelves	52.1192	-54.5403	2021	11	15	B. saida	NA	M	73	2.71
S_22_08022	SAMN39320305	Newfoundland-Labrador Shelves	52.1192	-54.5403	2021	11	15	B. saida	NA	M	68	2.25
S_22_08023	SAMN39320306	Newfoundland-Labrador Shelves	52.1192	-54.5403	2021	11	15	B. saida	NA	F	72	2.51
S_22_08076	SAMN39320307	Newfoundland-Labrador Shelves	50.572	-54.1037	2021	11	27	B. saida	NA	M	141	37.81
S_22_08087	SAMN39320308	Newfoundland-Labrador Shelves	50.376	-54.1775	2021	11	28	B. saida	NA	M	154	40.11
S_22_08088	SAMN39320309	Newfoundland-Labrador Shelves	50.376	-54.1775	2021	11	28	B. saida	NA	M	68	2.11
S_22_08104	SAMN39320310	Newfoundland-Labrador Shelves	50.455	-55.0737	2021	11	25	B. saida	NA	F	141	26.04
S_22_08108	SAMN39320311	Newfoundland-Labrador Shelves	51.5077	-54.4735	2021	11	20	B. saida	NA	F	210	75.06
S_22_08109	SAMN39320312	Newfoundland-Labrador Shelves	51.5077	-54.4735	2021	11	20	B. saida	NA	F	200	72.86
S_22_08110	SAMN39320313	Newfoundland-Labrador Shelves	51.5077	-54.4735	2021	11	20	B. saida	NA	M	127	23.37
S_22_08111	SAMN39320314	Newfoundland-Labrador Shelves	51.5077	-54.4735	2021	11	20	B. saida	NA	F	156	36.2
S_22_08115	SAMN39320315	Newfoundland-Labrador Shelves	50.2985	-55.3865	2021	11	23	B. saida	NA	M	160	38.23
S_22_08116	SAMN39320316	Newfoundland-Labrador Shelves	50.2985	-55.3865	2021	11	23	B. saida	NA	F	215	84.25
S_22_08117	SAMN39320317	Newfoundland-Labrador Shelves	50.2985	-55.3865	2021	11	23	B. saida	NA	F	143	29.38
S_22_08118	SAMN39320318	Newfoundland-Labrador Shelves	50.2985	-55.3865	2021	11	23	B. saida	NA	M	135	24.82
S_22_08120	SAMN39320319	Newfoundland-Labrador Shelves	51.6467	-55.0447	2021	11	18	B. saida	NA	F	177	53.91
S_22_08121	SAMN39320320	Newfoundland-Labrador Shelves	51.6467	-55.0447	2021	11	18	B. saida	NA	F	176	46
S_22_08122	SAMN39320321	Newfoundland-Labrador Shelves	51.6467	-55.0447	2021	11	18	B. saida	NA	F	156	36.19
S_22_08124	SAMN39320322	Newfoundland-Labrador Shelves	51.6467	-55.0447	2021	11	18	B. saida	NA	M	130	25.16
S_22_08137	SAMN39320323	Newfoundland-Labrador Shelves	50.1922	-55.1813	2021	11	23	B. saida	NA	M	128	24.09
S_22_08138	SAMN39320324	Newfoundland-Labrador Shelves	50.1922	-55.1813	2021	11	23	B. saida	NA	F	143	26.65
S_22_08139	SAMN39320325	Newfoundland-Labrador Shelves	50.1922	-55.1813	2021	11	23	B. saida	NA	M	132	18.37
S_22_08140	SAMN39320326	Newfoundland-Labrador Shelves	50.1922	-55.1813	2021	11	23	B. saida	NA	M	128	20.2
S_22_08143	SAMN39320327	Newfoundland-Labrador Shelves	50.1922	-55.1813	2021	11	23	B. saida	NA	F	117	14.65
S_22_08147	SAMN39320328	Newfoundland-Labrador Shelves	52.2185	-54.4105	2021	11	15	B. saida	NA	F	66	2.08
S_22_08149	SAMN39320329	Newfoundland-Labrador Shelves	52.2185	-54.4105	2021	11	15	B. saida	NA	M	64	1.86
S_22_08150	SAMN39320330	Newfoundland-Labrador Shelves	52.2185	-54.4105	2021	11	15	B. saida	NA	M	59	1.2
S_22_08280	SAMN39320331	Gulf of Saint Lawrence	51.1135	-58.0684	2022	8	18	B. saida	NA	M	115	9.85
S_22_08281	SAMN39320332	Gulf of Saint Lawrence	51.1135	-58.0684	2022	8	18	B. saida	NA	F	155	25.25
S_22_08282	SAMN39320333	Gulf of Saint Lawrence	51.1135	-58.0684	2022	8	18	B. saida	NA	U	99	6.35
S_22_08283	SAMN39320334	Gulf of Saint Lawrence	51.1135	-58.0684	2022	8	18	B. saida	NA	M	104	7.65
S_22_08284	SAMN39320335	Gulf of Saint Lawrence	51.1135	-58.0684	2022	8	18	B. saida	NA	M	108	10.9
S_22_08286	SAMN39320336	Gulf of Saint Lawrence	51.1135	-58.0684	2022	8	18	B. saida	NA	F	97	6.75
S_22_08287	SAMN39320337	Gulf of Saint Lawrence	51.1135	-58.0684	2022	8	18	B. saida	NA	F	104	7.05
S_22_08289	SAMN39320338	Gulf of Saint Lawrence	51.1135	-58.0684	2022	8	18	B. saida	NA	F	157	25.05
S_22_08290	SAMN39320339	Gulf of Saint Lawrence	51.1135	-58.0684	2022	8	18	B. saida	NA	U	99	6.05
S_22_08291	SAMN39320340	Gulf of Saint Lawrence	51.1135	-58.0684	2022	8	18	B. saida	NA	M	105	7.2
S_22_08292	SAMN39320341	Gulf of Saint Lawrence	51.1135	-58.0684	2022	8	18	B. saida	NA	M	117	11.2
S_22_08295	SAMN39320342	Gulf of Saint Lawrence	51.1135	-58.0684	2022	8	18	B. saida	NA	M	90	4.75
S_22_08298	SAMN39320343	Gulf of Saint Lawrence	51.1135	-58.0684	2022	8	18	B. saida	NA	U	95	4.8
S_22_08301	SAMN39320344	Gulf of Saint Lawrence	51.1135	-58.0684	2022	8	18	B. saida	NA	M	156	21.65
S_22_08302	SAMN39320345	Gulf of Saint Lawrence	51.1135	-58.0684	2022	8	18	B. saida	NA	F	120	9.45
S_22_08305	SAMN39320346	Gulf of Saint Lawrence	51.1135	-58.0684	2022	8	18	B. saida	NA	M	108	8.5
S_22_08308	SAMN39320347	Gulf of Saint Lawrence	51.1135	-58.0684	2022	8	18	B. saida	NA	F	173	36.6
S_22_08309	SAMN39320348	Gulf of Saint Lawrence	51.1135	-58.0684	2022	8	18	B. saida	NA	U	102	7
S_22_08311	SAMN39320349	Gulf of Saint Lawrence	51.1135	-58.0684	2022	8	18	B. saida	NA	F	115	9.7
S_22_08313	SAMN39320350	Gulf of Saint Lawrence	51.1135	-58.0684	2022	8	18	B. saida	NA	F	98	6.1
S_22_08314	SAMN39320351	Gulf of Saint Lawrence	51.1135	-58.0684	2022	8	18	B. saida	NA	F	107	6.8
S_22_08315	SAMN39320352	Gulf of Saint Lawrence	51.1135	-58.0684	2022	8	18	B. saida	NA	F	103	6.4
S_22_08318	SAMN39320353	Gulf of Saint Lawrence	51.1135	-58.0684	2022	8	18	B. saida	NA	M	117	9.6
S_22_08319	SAMN39320354	Gulf of Saint Lawrence	51.1135	-58.0684	2022	8	18	B. saida	NA	M	109	8.4
S_22_08322	SAMN39320355	Gulf of Saint Lawrence	51.1135	-58.0684	2022	8	18	B. saida	NA	U	98	5.6
S_22_08323	SAMN39320356	Gulf of Saint Lawrence	51.1135	-58.0684	2022	8	18	B. saida	NA	F	108	7.6
S_22_08324	SAMN39320357	Gulf of Saint Lawrence	51.1135	-58.0684	2022	8	18	B. saida	NA	M	104	6.5
S_22_08326	SAMN39320358	Gulf of Saint Lawrence	51.1135	-58.0684	2022	8	18	B. saida	NA	F	105	8.3
S_22_08327	SAMN39320359	Gulf of Saint Lawrence	51.1135	-58.0684	2022	8	18	B. saida	NA	F	103	7.4
S_22_08328	SAMN39320360	Gulf of Saint Lawrence	51.1135	-58.0684	2022	8	18	B. saida	NA	U	98	5.4
S_22_08330	SAMN39320361	Gulf of Saint Lawrence	51.1135	-58.0684	2022	8	18	B. saida	NA	U	87	3.8
S_22_08346	SAMN39320362	Gulf of Saint Lawrence	50.192	-64.3875	2020	8	20	B. saida	NA	M	126	11.75
S_22_00053	SAMN39320363	Western Arctic	69.1665	-100.707	2021	9	13	B. saida	NA	NA	126	15.9975
S_22_00060	SAMN39320364	Western Arctic	70.1077	-120.125	2021	9	16	B. saida	NA	NA	35	0.1944
S_22_00061	SAMN39320365	Western Arctic	70.1077	-120.125	2021	9	16	B. saida	NA	NA	36	0.1676
S_22_00062	SAMN39320366	Western Arctic	70.1077	-120.125	2021	9	16	B. saida	NA	NA	49	0.7893
S_22_00063	SAMN39320367	Western Arctic	70.6623	-122.617	2021	9	17	B. saida	NA	NA	39	0.3015
S_22_00064	SAMN39320368	Western Arctic	70.6623	-122.617	2021	9	17	B. saida	NA	NA	33	0.1729
S_22_00066	SAMN39320369	Western Arctic	70.6718	-122.64	2021	9	17	B. saida	NA	NA	40	0.3823
S_22_00068	SAMN39320370	Western Arctic	70.6718	-122.64	2021	9	17	B. saida	NA	NA	36	0.2451
S_22_00069	SAMN39320371	Western Arctic	71.0103	-126.076	2021	9	18	B. saida	NA	NA	37	0.2572
S_22_00070	SAMN39320372	Western Arctic	71.0103	-126.076	2021	9	18	B. saida	NA	NA	37	0.2464
S_22_00071	SAMN39320373	Western Arctic	71.0103	-126.076	2021	9	18	B. saida	NA	NA	35	0.2228
S_22_00073	SAMN39320374	Western Arctic	71.8727	-125.864	2021	9	18	B. saida	NA	NA	76	3.4417
S_22_00074	SAMN39320375	Western Arctic	71.8727	-125.864	2021	9	18	B. saida	NA	NA	80	3.7439
S_22_00075	SAMN39320376	Western Arctic	71.8727	-125.864	2021	9	18	B. saida	NA	NA	94	6.0159
S_22_00076	SAMN39320377	Western Arctic	71.8727	-125.864	2021	9	18	B. saida	NA	NA	119	14.0778
S_22_00077	SAMN39320378	Western Arctic	71.4233	-127.366	2021	9	19	B. saida	NA	NA	81	3.7609
S_22_00078	SAMN39320379	Western Arctic	71.4233	-127.366	2021	9	19	B. saida	NA	NA	82	3.628
S_22_00079	SAMN39320380	Western Arctic	71.4233	-127.366	2021	9	19	B. saida	NA	NA	83	4.1047
S_22_00080	SAMN39320381	Western Arctic	71.4233	-127.366	2021	9	19	B. saida	NA	NA	78	4.1115
S_22_00081	SAMN39320382	Western Arctic	71.4233	-127.366	2021	9	19	B. saida	NA	NA	80	3.3624
S_22_00082	SAMN39320383	Western Arctic	70.178	-133.56	2021	9	23	B. saida	NA	NA	45	0.5492
S_22_00084	SAMN39320384	Western Arctic	70.178	-133.56	2021	9	23	B. saida	NA	NA	55	1.1179
S_22_00085	SAMN39320385	Western Arctic	70.178	-133.56	2021	9	23	B. saida	NA	NA	53	0.9807
S_22_00086	SAMN39320386	Western Arctic	70.178	-133.56	2021	9	23	B. saida	NA	NA	55	1.0376
S_22_00088	SAMN39320387	Western Arctic	71.0826	-133.772	2021	9	23	B. saida	NA	NA	41	0.3321
S_22_00089	SAMN39320388	Western Arctic	71.0826	-133.772	2021	9	23	B. saida	NA	NA	86	0.45155
S_22_00090	SAMN39320389	Western Arctic	71.0826	-133.772	2021	9	23	B. saida	NA	NA	97	7.1013
S_22_00091	SAMN39320390	Western Arctic	71.0826	-133.772	2021	9	23	B. saida	NA	NA	119	12.5088
S_22_00092	SAMN39320391	Western Arctic	69.983	-138.651	2021	9	28	B. saida	NA	NA	73	2.976
S_22_00093	SAMN39320392	Western Arctic	69.983	-138.651	2021	9	28	B. saida	NA	NA	72	2.6285
S_22_00094	SAMN39320393	Western Arctic	69.983	-138.651	2021	9	28	B. saida	NA	NA	55	0.9889
S_22_00099	SAMN39320394	Western Arctic	71.4233	-127.366	2021	9	19	B. saida	NA	NA	90	5.63
S_22_00100	SAMN39320395	Western Arctic	71.4233	-127.366	2021	9	19	B. saida	NA	NA	84	4.72
S_22_00121	SAMN39320396	Western Arctic	71.4233	-127.366	2021	9	19	B. saida	NA	NA	117	11.15
S_22_00122	SAMN39320397	Western Arctic	71.4233	-127.366	2021	9	19	B. saida	NA	NA	112	11.2
S_22_00123	SAMN39320398	Western Arctic	71.4233	-127.366	2021	9	19	B. saida	NA	NA	91	6.08
S_22_00124	SAMN39320399	Western Arctic	71.4233	-127.366	2021	9	19	B. saida	NA	NA	94	6.29
S_22_00125	SAMN39320400	Western Arctic	71.4233	-127.366	2021	9	19	B. saida	NA	NA	91	6.01
S_22_00126	SAMN39320401	Western Arctic	69.427	-138.027	2021	9	29	B. saida	NA	NA	93	5.56
S_22_00127	SAMN39320402	Western Arctic	69.427	-138.027	2021	9	29	B. saida	NA	NA	68	2.21
S_22_00128	SAMN39320403	Western Arctic	69.427	-138.027	2021	9	29	B. saida	NA	NA	63	1.87
S_22_00129	SAMN39320404	Western Arctic	69.427	-138.027	2021	9	29	B. saida	NA	NA	60	1.43
S_22_00130	SAMN39320405	Western Arctic	69.427	-138.027	2021	9	29	B. saida	NA	NA	64	1.73
S_22_00134	SAMN39320406	Western Arctic	70.6718	-122.64	2021	9	17	B. saida	NA	NA	81	3.72
S_22_00135	SAMN39320407	Western Arctic	69.983	-138.651	2021	9	28	B. saida	NA	NA	107	10.38
S_22_00136	SAMN39320408	Western Arctic	69.983	-138.651	2021	9	28	B. saida	NA	NA	95	5.38
S_22_00137	SAMN39320409	Western Arctic	69.983	-138.651	2021	9	28	B. saida	NA	NA	78	3.35
S_22_00138	SAMN39320410	Western Arctic	69.983	-138.651	2021	9	28	B. saida	NA	NA	77	2.99
S_22_00139	SAMN39320411	Western Arctic	69.983	-138.651	2021	9	28	B. saida	NA	NA	78	3.11
S_22_00140	SAMN39320412	Western Arctic	69.983	-138.651	2021	9	28	B. saida	NA	NA	81	3.28
S_22_00141	SAMN39320413	Western Arctic	69.983	-138.651	2021	9	28	B. saida	NA	NA	172	41.72
S_22_00142	SAMN39320414	Western Arctic	69.983	-138.651	2021	9	28	B. saida	NA	NA	145	21.75
S_22_00143	SAMN39320415	Western Arctic	69.983	-138.651	2021	9	28	B. saida	NA	NA	135	17.4
S_22_00161	SAMN39320416	Western Arctic	68.3239	-110.274	2021	9	15	B. saida	NA	NA	92	5.23
S_22_00162	SAMN39320417	Western Arctic	68.3239	-110.274	2021	9	15	B. saida	NA	NA	89	4.6
S_22_00164	SAMN39320418	Western Arctic	68.3239	-110.274	2021	9	15	B. saida	NA	NA	88	4.35
S_22_00165	SAMN39320419	Western Arctic	68.3239	-110.274	2021	9	15	B. saida	NA	NA	101	7.95
S_22_00168	SAMN39320420	Western Arctic	68.3239	-110.274	2021	9	15	B. saida	NA	NA	88	4.79
S_22_00169	SAMN39320421	Western Arctic	68.3239	-110.274	2021	9	15	B. saida	NA	NA	72	2.24
S_22_00170	SAMN39320422	Western Arctic	68.3856	-113.16	2021	9	16	B. saida	NA	NA	88	4.54
S_22_00171	SAMN39320423	Western Arctic	68.3856	-113.16	2021	9	16	B. saida	NA	NA	88	5.94
S_22_00185	SAMN39320424	Western Arctic	71.4233	-127.366	2021	9	19	B. saida	NA	NA	128	17.53
S_22_00186	SAMN39320425	Western Arctic	71.4233	-127.366	2021	9	19	B. saida	NA	NA	129	15.35
S_22_00187	SAMN39320426	Western Arctic	71.4233	-127.366	2021	9	19	B. saida	NA	NA	128	14.95
S_22_00188	SAMN39320427	Western Arctic	71.4233	-127.366	2021	9	19	B. saida	NA	NA	115	11.56
S_22_00190	SAMN39320428	Western Arctic	71.4233	-127.366	2021	9	19	B. saida	NA	NA	139	20.87
S_22_00212	SAMN39320429	Western Arctic	71.0826	-133.772	2021	9	23	B. saida	NA	NA	130	NA
S_22_00038	SAMN39320430	Eastern Arctic	74.4634	-90.523	2021	9	8	B. saida	NA	NA	78	3.5264
S_22_00039	SAMN39320431	Eastern Arctic	74.4634	-90.523	2021	9	8	B. saida	NA	NA	83	3.6505
S_22_00040	SAMN39320432	Eastern Arctic	74.4634	-90.523	2021	9	8	B. saida	NA	NA	83	3.8028
S_22_00041	SAMN39320433	Eastern Arctic	74.4634	-90.523	2021	9	8	B. saida	NA	NA	88.5	4.4365
S_22_00042	SAMN39320434	Eastern Arctic	74.4634	-90.523	2021	9	8	B. saida	NA	NA	84	3.7923
S_22_00043	SAMN39320435	Eastern Arctic	74.2175	-90.9039	2021	9	8	B. saida	NA	NA	119	13.912
S_22_00044	SAMN39320436	Eastern Arctic	74.2175	-90.9039	2021	9	8	B. saida	NA	NA	118	11.8833
S_22_00045	SAMN39320437	Eastern Arctic	74.2175	-90.9039	2021	9	8	B. saida	NA	NA	121	13.8097
S_22_00046	SAMN39320438	Eastern Arctic	74.2175	-90.9039	2021	9	8	B. saida	NA	NA	125	12.6416
S_22_00048	SAMN39320439	Western Arctic	71.9543	-95.8412	2021	9	11	B. saida	NA	NA	125	14.1704
S_22_00049	SAMN39320440	Western Arctic	71.9543	-95.8412	2021	9	11	B. saida	NA	NA	127	14.0087
S_22_00050	SAMN39320441	Western Arctic	71.9543	-95.8412	2021	9	11	B. saida	NA	NA	124	12.7315
S_22_00051	SAMN39320442	Western Arctic	71.9543	-95.8412	2021	9	11	B. saida	NA	NA	119	8.8861
S_22_00052	SAMN39320443	Western Arctic	71.9543	-95.8412	2021	9	11	B. saida	NA	NA	122	12.8678
S_22_00101	SAMN39320444	Western Arctic	71.9543	-95.8412	2021	9	11	B. saida	NA	NA	132	16.13
S_22_00105	SAMN39320445	Western Arctic	71.9543	-95.8412	2021	9	11	B. saida	NA	NA	125	13
S_22_00107	SAMN39320446	Western Arctic	71.9543	-95.8412	2021	9	11	B. saida	NA	NA	133	20.71
S_22_00108	SAMN39320447	Western Arctic	71.9543	-95.8412	2021	9	11	B. saida	NA	NA	133	18.69
S_22_00109	SAMN39320448	Western Arctic	71.9543	-95.8412	2021	9	11	B. saida	NA	NA	121	12.65
S_22_00110	SAMN39320449	Western Arctic	71.9543	-95.8412	2021	9	11	B. saida	NA	NA	122	12.16
S_22_00181	SAMN39320450	Western Arctic	71.9543	-95.8412	2021	9	11	B. saida	NA	NA	106	9.82
S_22_00205	SAMN39320451	Eastern Arctic	74.2175	-90.9039	2021	9	8	B. saida	NA	NA	155	31.05
S_22_00206	SAMN39320452	Eastern Arctic	74.2175	-90.9039	2021	9	8	B. saida	NA	NA	146	24.78
S_22_00207	SAMN39320453	Eastern Arctic	74.2175	-90.9039	2021	9	8	B. saida	NA	NA	135	15.96
S_22_00229	SAMN39320454	Western Arctic	71.9543	-95.8412	2021	9	11	B. saida	NA	NA	116	12.94
S_22_00231	SAMN39320455	Western Arctic	71.9543	-95.8412	2021	9	11	B. saida	NA	NA	146	24.35
S_22_00232	SAMN39320456	Western Arctic	71.9543	-95.8412	2021	9	11	B. saida	NA	NA	127	14.43
S_22_00233	SAMN39320457	Western Arctic	71.9543	-95.8412	2021	9	11	B. saida	NA	NA	140	21.3
S_22_00235	SAMN39320458	Western Arctic	71.9543	-95.8412	2021	9	11	B. saida	NA	NA	132	14.76
S_22_00250	SAMN39320459	Eastern Arctic	74.4634	-90.523	2021	9	8	B. saida	NA	NA	93	5.72
S_22_00251	SAMN39320460	Eastern Arctic	74.4634	-90.523	2021	9	8	B. saida	NA	NA	105	7.8
S_22_00252	SAMN39320461	Eastern Arctic	74.4634	-90.523	2021	9	8	B. saida	NA	NA	90	5.36
S_22_00263	SAMN39320462	Western Arctic	71.9543	-95.8412	2021	9	11	B. saida	NA	NA	136	15.02
S_22_00286	SAMN39320463	Western Arctic	71.9543	-95.8412	2021	9	11	B. saida	NA	NA	116.92	12.9
S_22_00289	SAMN39320464	Western Arctic	71.9543	-95.8412	2021	9	11	B. saida	NA	NA	131.9	17.25
S_22_00300	SAMN39320465	Western Arctic	71.9543	-95.8412	2021	9	11	B. saida	NA	NA	NA	10.51
S_22_09611	SAMN39320466	Hudson Bay Complex	60.1464	-79.1092	2005	9	28	B. saida	NA	NA	61.8	NA
S_22_09613	SAMN39320467	Hudson Bay Complex	55.284	-77.904	2005	9	30	B. saida	NA	NA	60.75	NA
S_22_09614	SAMN39320468	Hudson Bay Complex	55.284	-77.904	2005	9	30	B. saida	NA	NA	54	NA
S_22_09615	SAMN39320469	Hudson Bay Complex	55.284	-77.904	2005	9	30	B. saida	NA	NA	47.25	NA
S_22_09616	SAMN39320470	Hudson Bay Complex	55.284	-77.904	2005	9	30	B. saida	NA	NA	49.05	NA
S_22_09617	SAMN39320471	Hudson Bay Complex	54.7284	-80.7291	2005	10	2	B. saida	NA	NA	54	NA
S_22_09618	SAMN39320472	Hudson Bay Complex	54.7284	-80.7291	2005	10	2	B. saida	NA	NA	59.25	NA
S_22_09619	SAMN39320473	Hudson Bay Complex	54.7284	-80.7291	2005	10	2	B. saida	NA	NA	59	NA
S_22_09620	SAMN39320474	Hudson Bay Complex	54.7284	-80.7291	2005	10	2	B. saida	NA	NA	61.5	NA
S_22_09621	SAMN39320475	Hudson Bay Complex	54.7284	-80.7291	2005	10	2	B. saida	NA	NA	51.3	NA
S_22_09622	SAMN39320476	Hudson Bay Complex	54.7284	-80.7291	2005	10	2	B. saida	NA	NA	57	NA
S_22_09623	SAMN39320477	Hudson Bay Complex	54.7284	-80.7291	2005	10	2	B. saida	NA	NA	49.5	NA
S_22_09625	SAMN39320478	Hudson Bay Complex	54.7284	-80.7291	2005	10	2	B. saida	NA	NA	53.7	NA
S_22_07665	SAMN39320479	Gulf of Saint Lawrence	48.2514	-70.1906	2019	NA	NA	B. saida	NA	F	235	86.01
S_22_07670	SAMN39320480	Gulf of Saint Lawrence	48.2514	-70.1906	2019	NA	NA	B. saida	NA	F	292	238.38
S_22_07675	SAMN39320481	Gulf of Saint Lawrence	48.3564	-70.8689	2019	NA	NA	B. saida	NA	M	152	30.98
S_22_07680	SAMN39320482	Gulf of Saint Lawrence	48.3564	-70.8689	2019	NA	NA	B. saida	NA	F	148	26.13
S_22_07683	SAMN39320483	Gulf of Saint Lawrence	48.3564	-70.8689	2019	NA	NA	B. saida	NA	M	155	29.97
S_22_07685	SAMN39320484	Gulf of Saint Lawrence	48.3122	-70.8528	2019	NA	NA	B. saida	NA	F	164	28.7
S_22_07687	SAMN39320485	Gulf of Saint Lawrence	48.3122	-70.8528	2019	NA	NA	B. saida	NA	F	158	26.27
S_22_07689	SAMN39320486	Gulf of Saint Lawrence	48.3558	-70.8792	2019	NA	NA	B. saida	NA	F	290	145.18
S_22_07690	SAMN39320487	Gulf of Saint Lawrence	48.3558	-70.8792	2019	NA	NA	B. saida	NA	F	270	118.16
S_22_07691	SAMN39320488	Gulf of Saint Lawrence	48.3558	-70.8792	2019	NA	NA	B. saida	NA	F	226	104.08
S_22_07692	SAMN39320489	Gulf of Saint Lawrence	48.3558	-70.8792	2019	NA	NA	B. saida	NA	F	345	448.15
S_22_07694	SAMN39320490	Gulf of Saint Lawrence	48.3122	-70.8528	2019	NA	NA	B. saida	NA	F	295	197.44
S_22_07695	SAMN39320491	Gulf of Saint Lawrence	48.2514	-70.1906	2019	NA	NA	B. saida	NA	F	360	253.67
S_22_07696	SAMN39320492	Gulf of Saint Lawrence	48.3122	-70.8528	2019	NA	NA	B. saida	NA	F	328	235.19
S_22_07697	SAMN39320493	Gulf of Saint Lawrence	48.3564	-70.8689	2019	NA	NA	B. saida	NA	F	156	21.85
S_22_07700	SAMN39320494	Gulf of Saint Lawrence	48.3564	-70.8689	2019	NA	NA	B. saida	NA	M	144	22
S_22_07701	SAMN39320495	Gulf of Saint Lawrence	48.3558	-70.8792	2019	NA	NA	B. saida	NA	F	224	81.61
S_22_07703	SAMN39320496	Gulf of Saint Lawrence	48.3558	-70.8792	2019	NA	NA	B. saida	NA	F	222	75.82
S_22_07705	SAMN39320497	Gulf of Saint Lawrence	48.3558	-70.8792	2019	NA	NA	B. saida	NA	F	281	254.07
S_22_07706	SAMN39320498	Gulf of Saint Lawrence	48.3558	-70.8792	2019	NA	NA	B. saida	NA	F	312	281.23
S_22_07707	SAMN39320499	Gulf of Saint Lawrence	48.3558	-70.8792	2019	NA	NA	B. saida	NA	F	302	207.03
S_22_07708	SAMN39320500	Gulf of Saint Lawrence	48.3558	-70.8792	2019	NA	NA	B. saida	NA	F	210	59.94
S_22_07711	SAMN39320501	Gulf of Saint Lawrence	48.3564	-70.8689	2019	NA	NA	B. saida	NA	F	307	239.41
S_22_07712	SAMN39320502	Gulf of Saint Lawrence	48.3558	-70.8792	2019	NA	NA	B. saida	NA	F	269	127.62
S_22_07714	SAMN39320503	Gulf of Saint Lawrence	48.3122	-70.8528	2019	NA	NA	B. saida	NA	F	330	320.75
S_22_09342	SAMN39320504	Hudson Bay Complex	60.75	-66.498	2021	8	24	B. saida	NA	F	160	30.15
S_22_09343	SAMN39320505	Hudson Bay Complex	60.75	-66.498	2021	8	24	B. saida	NA	F	165	28.22
S_22_09345	SAMN39320506	Hudson Bay Complex	60.75	-66.498	2021	8	24	B. saida	NA	F	152.11	24.48
S_22_09352	SAMN39320507	Hudson Bay Complex	60.592	-67.381	2021	8	24	B. saida	NA	M	173	39.34
S_22_09353	SAMN39320508	Hudson Bay Complex	60.592	-67.381	2021	8	24	B. saida	NA	M	152.56	28.72
S_22_09354	SAMN39320509	Hudson Bay Complex	60.592	-67.381	2021	8	24	B. saida	NA	M	149.95	22.37
S_22_09362	SAMN39320510	Hudson Bay Complex	60.887	-67.193	2021	8	24	B. saida	NA	F	117.42	11.63
S_22_09363	SAMN39320511	Hudson Bay Complex	60.887	-67.193	2021	8	24	B. saida	NA	F	114.03	11.34
S_22_09364	SAMN39320512	Hudson Bay Complex	60.887	-67.193	2021	8	24	B. saida	NA	M	119.55	11.55
S_22_09366	SAMN39320513	Hudson Bay Complex	61.322	-67.114	2021	8	25	B. saida	NA	M	125.02	16
S_22_09367	SAMN39320514	Hudson Bay Complex	61.322	-67.114	2021	8	25	B. saida	NA	F	109.89	7.22
S_22_09368	SAMN39320515	Hudson Bay Complex	61.322	-67.114	2021	8	25	B. saida	NA	F	115.8	9.63
S_22_09376	SAMN39320516	Hudson Bay Complex	60.906	-67.706	2021	8	25	B. saida	NA	F	105.19	7.45
S_22_09377	SAMN39320517	Hudson Bay Complex	60.906	-67.706	2021	8	25	B. saida	NA	M	117.01	10.11
S_22_09378	SAMN39320518	Hudson Bay Complex	60.906	-67.706	2021	8	25	B. saida	NA	M	115.89	11.25
S_22_09386	SAMN39320519	Hudson Bay Complex	60.913	-68.619	2021	8	25	B. saida	NA	F	110.17	9.25
S_22_09387	SAMN39320520	Hudson Bay Complex	60.913	-68.619	2021	8	25	B. saida	NA	F	126.54	16.08
S_22_09388	SAMN39320521	Hudson Bay Complex	60.913	-68.619	2021	8	25	B. saida	NA	F	110.35	9.05
S_22_09391	SAMN39320522	Hudson Bay Complex	61.811	-67.776	2021	8	26	B. saida	NA	M	161	35.11
S_22_09400	SAMN39320523	Hudson Bay Complex	61.941	-68.155	2021	8	26	B. saida	NA	M	100.93	8.91
S_22_09401	SAMN39320524	Hudson Bay Complex	61.941	-68.155	2021	8	26	B. saida	NA	F	171	36.31
S_22_09402	SAMN39320525	Hudson Bay Complex	61.941	-68.155	2021	8	26	B. saida	NA	F	175	38.29
S_22_09403	SAMN39320526	Hudson Bay Complex	61.941	-68.155	2021	8	26	B. saida	NA	F	106.49	9.44
S_22_09409	SAMN39320527	Hudson Bay Complex	62.142	-69.143	2021	8	26	B. saida	NA	F	125.19	16.82
S_22_09410	SAMN39320528	Hudson Bay Complex	62.142	-69.143	2021	8	26	B. saida	NA	F	114.81	12.88
S_22_09411	SAMN39320529	Hudson Bay Complex	62.142	-69.143	2021	8	26	B. saida	NA	M	113.33	10.62
S_22_09412	SAMN39320530	Hudson Bay Complex	62.142	-69.143	2021	8	26	B. saida	NA	F	106.46	8.39
S_22_09413	SAMN39320531	Hudson Bay Complex	62.142	-69.143	2021	8	26	B. saida	NA	F	107.4	8.48
S_22_09419	SAMN39320532	Hudson Bay Complex	61.47	-69.143	2021	8	27	B. saida	NA	F	160.33	29.51
S_22_09421	SAMN39320533	Hudson Bay Complex	61.47	-69.143	2021	8	27	B. saida	NA	M	130.71	17.97
S_22_09422	SAMN39320534	Hudson Bay Complex	61.47	-69.143	2021	8	27	B. saida	NA	F	180.35	31.47
S_22_09427	SAMN39320535	Hudson Bay Complex	59.652	-67.928	2021	8	28	B. saida	NA	F	108	9.93
S_22_09428	SAMN39320536	Hudson Bay Complex	59.652	-67.928	2021	8	28	B. saida	NA	F	169	27.14
S_22_09430	SAMN39320537	Hudson Bay Complex	59.652	-67.928	2021	8	28	B. saida	NA	F	119.05	12.46
S_22_09434	SAMN39320538	Hudson Bay Complex	59.652	-67.928	2021	8	28	B. saida	NA	F	100.26	5.54
S_22_09440	SAMN39320539	Hudson Bay Complex	59.275	-67.285	2021	8	28	B. saida	NA	F	120.86	120.86
S_22_09444	SAMN39320540	Hudson Bay Complex	59.275	-67.285	2021	8	28	B. saida	NA	F	98.62	6.93
S_22_09447	SAMN39320541	Hudson Bay Complex	59.563	-66.612	2021	8	28	B. saida	NA	M	169	31.79
S_22_09452	SAMN39320542	Hudson Bay Complex	59.563	-66.612	2021	8	28	B. saida	NA	M	161	29.24
S_22_09453	SAMN39320543	Hudson Bay Complex	59.563	-66.612	2021	8	28	B. saida	NA	M	165	28.56
S_22_00008	SAMN39320544	Eastern Arctic	67.4727	-63.6988	2021	8	27	B. saida	NA	NA	65	2.0618
S_22_00030	SAMN39320545	Eastern Arctic	76.3176	-75.7399	2021	9	1	B. saida	NA	NA	76	3.134
S_22_00032	SAMN39320546	Eastern Arctic	76.3176	-75.7399	2021	9	1	B. saida	NA	NA	75	3.299
S_22_00213	SAMN39320547	Eastern Arctic	71.3762	-70.0738	2021	8	6	B. saida	NA	NA	125	13.72
S_22_00239	SAMN39320548	Eastern Arctic	68.2828	-65.1278	2021	8	27	B. saida	NA	NA	128	20.56
S_22_00253	SAMN39320549	Eastern Arctic	71.3924	-70.3346	2021	8	5	B. saida	NA	NA	99	8.61
S_22_09253	SAMN39320550	Eastern Arctic	61.595	-64.259	2021	8	6	B. saida	NA	M	101.14	8.32
S_22_09294	SAMN39320551	Eastern Arctic	65.603	-60.142	2021	8	20	B. saida	NA	F	NA	6.13
S_22_08030	SAMN39320552	Newfoundland-Labrador Shelves	55.1307	-57.9378	2021	10	15	B. saida	NA	M	54	1.3
S_22_08041	SAMN39320553	Newfoundland-Labrador Shelves	56.8548	-59.243	2021	10	13	B. saida	NA	M	172	50.83
S_22_08098	SAMN39320554	Newfoundland-Labrador Shelves	54.9607	-56.1912	2021	10	28	B. saida	NA	F	59	1.99
S_22_09217	SAMN39320555	Newfoundland-Labrador Shelves	59.426	-61.674	2021	7	30	B. saida	NA	F	152.18	23.36
S_22_09237	SAMN39320556	Newfoundland-Labrador Shelves	60.028	-62.52	2021	8	2	B. saida	NA	F	154.02	26.15
S_22_09243	SAMN39320557	Newfoundland-Labrador Shelves	60.028	-62.52	2021	8	2	B. saida	NA	M	122.42	12.31
S_22_08009	SAMN39320558	Newfoundland-Labrador Shelves	50.5042	-53.7147	2021	11	27	B. saida	NA	M	137	25.58
S_22_08015	SAMN39320559	Newfoundland-Labrador Shelves	50.6305	-54.8788	2021	11	25	B. saida	NA	F	137	19.6
S_22_08021	SAMN39320560	Newfoundland-Labrador Shelves	52.1192	-54.5403	2021	11	15	B. saida	NA	M	74	2.7
S_22_08288	SAMN39320561	Gulf of Saint Lawrence	51.1135	-58.0684	2022	8	18	B. saida	NA	M	96	6.2
S_22_08306	SAMN39320562	Gulf of Saint Lawrence	51.1135	-58.0684	2022	8	18	B. saida	NA	M	112	8.5
S_22_00054	SAMN39320563	Western Arctic	69.1665	-100.707	2021	9	13	Arctogadus	NA	NA	102	7.2063
S_22_00055	SAMN39320564	Western Arctic	69.1665	-100.707	2021	9	13	B. saida	NA	NA	65	2.1007
S_22_00056	SAMN39320565	Western Arctic	68.3894	-112.12	2021	9	16	Arctogadus	NA	NA	90	5.1961
S_22_00057	SAMN39320566	Western Arctic	68.3894	-112.12	2021	9	16	Arctogadus	NA	NA	96	5.8865
S_22_00058	SAMN39320567	Western Arctic	68.3894	-112.12	2021	9	16	Arctogadus	NA	NA	95	5.5395
S_22_00059	SAMN39320568	Western Arctic	68.3894	-112.12	2021	9	16	Hybrid	NA	NA	93	5.607
S_22_00065	SAMN39320569	Western Arctic	70.6623	-122.617	2021	9	17	B. saida	NA	NA	35	0.2239
S_22_00067	SAMN39320570	Western Arctic	70.6718	-122.64	2021	9	17	B. saida	NA	NA	42	0.5889
S_22_00072	SAMN39320571	Western Arctic	71.8727	-125.864	2021	9	18	B. saida	NA	NA	79	3.8245
S_22_00083	SAMN39320572	Western Arctic	70.178	-133.56	2021	9	23	B. saida	NA	NA	52	0.9525
S_22_00131	SAMN39320573	Western Arctic	70.6718	-122.64	2021	9	17	B. saida	NA	NA	84	4.47
S_22_00133	SAMN39320574	Western Arctic	70.6718	-122.64	2021	9	17	B. saida	NA	NA	80	4.71
S_22_00154	SAMN39320575	Western Arctic	69.013	-106.623	2021	9	15	Arctogadus	NA	NA	95	5.71
S_22_00156	SAMN39320576	Western Arctic	68.3239	-110.274	2021	9	15	Arctogadus	NA	NA	127	12.96
S_22_00157	SAMN39320577	Western Arctic	68.3239	-110.274	2021	9	15	Hybrid	NA	NA	116	10.77
S_22_00172	SAMN39320578	Western Arctic	68.3856	-113.16	2021	9	16	Arctogadus	NA	NA	89	4.85
S_22_00174	SAMN39320579	Western Arctic	68.3856	-113.16	2021	9	16	B. saida	NA	NA	92	5.62
S_22_00189	SAMN39320580	Western Arctic	71.4233	-127.366	2021	9	19	B. saida	NA	NA	123	12.3
S_22_00211	SAMN39320581	Western Arctic	71.0826	-133.772	2021	9	23	B. saida	NA	NA	122	14.21
S_22_00047	SAMN39320582	Eastern Arctic	74.2175	-90.9039	2021	9	8	Arctogadus	NA	NA	72	2.1241
S_22_00102	SAMN39320583	Western Arctic	71.9543	-95.8412	2021	9	11	B. saida	NA	NA	144	19.67
S_22_00183	SAMN39320584	Western Arctic	71.9543	-95.8412	2021	9	11	B. saida	NA	NA	117	12.3
S_22_00230	SAMN39320585	Western Arctic	71.9543	-95.8412	2021	9	11	B. saida	NA	NA	130	16.33
S_22_00234	SAMN39320586	Western Arctic	71.9543	-95.8412	2021	9	11	B. saida	NA	NA	132	8.2
S_22_00298	SAMN39320587	Western Arctic	71.9543	-95.8412	2021	9	11	B. saida	NA	NA	NA	15.44
S_22_09344	SAMN39320588	Hudson Bay Complex	60.75	-66.498	2021	8	24	B. saida	NA	F	172	32.84
S_22_09423	SAMN39320589	Hudson Bay Complex	61.47	-69.143	2021	8	27	B. saida	NA	F	180	42.27
S_22_09454	SAMN39320590	Hudson Bay Complex	59.563	-66.612	2021	8	28	B. saida	NA	F	191	38.36
S_22_00009	SAMN40298080	Eastern Arctic	67.4727	-63.6988	2021	8	27	B. saida	NA	NA	70	2.3987
S_22_00103	SAMN40298081	Western Arctic	71.9543	-95.8412	2021	9	11	B. saida	NA	NA	129	13.07
S_22_00132	SAMN40298082	Western Arctic	70.6718	-122.64	2021	9	17	B. saida	NA	NA	73	2.79
S_22_00297	SAMN40298083	Western Arctic	71.9543	-95.8412	2021	9	11	B. saida	NA	NA	NA	10.59
S_22_00301	SAMN40298084	Western Arctic	71.9543	-95.8412	2021	9	11	B. saida	NA	NA	NA	14.27
S_22_00302	SAMN40298085	Western Arctic	71.9543	-95.8412	2021	9	11	Hybrid	NA	NA	NA	12.32
S_22_08033	SAMN40298086	Newfoundland-Labrador Shelves	54.2888	-55.236	2021	11	6	B. saida	NA	F	150	33.53
S_22_08039	SAMN40298087	Newfoundland-Labrador Shelves	56.8548	-59.243	2021	10	13	B. saida	NA	F	160	44.8
S_22_08105	SAMN40298088	Newfoundland-Labrador Shelves	50.455	-55.0737	2021	11	25	B. saida	NA	F	137	23.85
S_22_08162	SAMN40298089	Newfoundland-Labrador Shelves	58.6681	-62.6089	2021	7	23	B. saida	NA	M	95	80
S_22_08345	SAMN40298090	Gulf of Saint Lawrence	50.192	-64.3875	2020	8	20	B. saida	NA	U	118	9.45
S_22_08376	SAMN40298091	Gulf of Saint Lawrence	50.192	-64.3875	2020	8	20	B. saida	NA	M	113	9.55
S_22_09230	SAMN40298092	Newfoundland-Labrador Shelves	60.082	-61.455	2021	7	31	B. saida	NA	F	125.06	12.72
S_22_09612	SAMN40298093	Hudson Bay Complex	55.284	-77.904	2005	9	30	B. saida	NA	NA	56.8	NA
S_22_09624	SAMN40298094	Hudson Bay Complex	54.7284	-80.7291	2005	10	2	B. saida	NA	NA	52.65	NA
